# Supplementary material for: DA_2DCHROM — a data alignment tool for applications on real GC × GC–TOF samples
Source: Anal Bioanal Chem. 2023 Apr 10;415(13):2641–51. doi: 10.1007/s00216-023-04679-7 (PMC10149467; doi:10.1007/s00216-023-04679-7)
Supplement: Supplementary file 2 — Supplementary file2 (XLSX 34 KB) [file 216_2023_4679_MOESM2_ESM.xlsx]

## Sheet: Default_values
1st Dimension
S/N	Overall alignment	System_1	System_2	System_3	System_1 vs System_2	System_1 vs System_3	System_2 vs System_3
500	0.0227	0.0265	0.018	0.0207	0.0238	0.0234	0.0207
2nd Dimension
S/N	Overall alignment	System_1	System_2	System_3	System_1 vs System_2	System_1 vs System_3	System_2 vs System_3
500	0.0904	0.1013	0.0914	0.0818	0.0994	0.0882	0.0875

## Sheet: BiPACE2D
Pearson´s correlation = 0.9
1st Dimension	S/N	D1	D2	Overall alignment	System_1	System_2	System_3	System_1 vs System_2	System_1 vs System_3	System_2 vs System_3
	500	10	0.25	0.0224	0.0224	*	*	0.0224	0.0224	*
			0.5	0.0268	0.0268	*	*	0.0268	0.0268	*
			0.8	0.0251	0.0266	*	*	0.0266	0.0251	*
		50	0.25	0.021	0.0252	*	0.0164	0.0236	0.0216	0.0163
			0.5	0.0209	0.0251	0.0172	0.0176	0.0233	0.0212	0.0182
			0.8	0.023	0.0263	0.0172	0.0207	0.0246	0.0232	0.0212
		100	0.25	0.0208	0.0261	0.018	0.0162	0.0235	0.0213	0.0174
			0.5	0.0224	0.0261	0.018	0.0207	0.0235	0.0231	0.0207
			0.8	0.0224	0.0261	0.018	0.0207	0.0235	0.0231	0.0207
2nd Dimension	S/N	D1	D2	Overall alignment	System_1	System_2	System_3	System_1 vs System_2	System_1 vs System_3	System_2 vs System_3
	500	10	0.25	0.1017	0.1017	*	*	0.1017	0.1017	*
			0.5	0.0972	0.0972	*	*	0.0972	0.0972	*
			0.8	0.0921	0.1026	*	*	0.1026	0.0921	*
		50	0.25	0.0905	0.0998	*	0.0819	0.0989	0.0892	0.0886
			0.5	0.0856	0.0992	0.0997	0.0742	0.1016	0.0825	0.0794
			0.8	0.0833	0.0931	0.088	0.074	0.0948	0.0806	0.0797
		100	0.25	0.084	0.0904	0.0915	0.078	0.0921	0.0802	0.0843
			0.5	0.0825	0.0896	0.0907	0.075	0.0905	0.0795	0.0814
			0.8	0.0784	0.0879	0.0848	0.0691	0.0867	0.076	0.0757
	*failed to get > 5 anchor points for most of the samples

## Sheet: DISCO
1st Dimension	S/N	Pearson´s correlation	Overall alignment	System_1	System_2	System_3	System_1 vs System_2	System_1 vs System_3	System_2 vs System_3
	500	0.3	0.0219	0.0257	0.0165	0.02	0.0229	0.0226	0.0198
		0.8	0.0224	0.0264	0.0172	0.02	0.0236	0.023	0.0202
		0.9	0.0223	0.0262	0.017	0.0197	0.0235	0.0229	0.0199
2nd Dimension	S/N	Pearson´s correlation	Overall alignment	System_1	System_2	System_3	System_1 vs System_2	System_1 vs System_3	System_2 vs System_3
	500	0.3	0.0661	0.0857	0.0528	0.0567	0.0762	0.0671	0.0583
		0.8	0.0725	0.0874	0.0684	0.0613	0.0817	0.072	0.0657
		0.9	0.0734	0.0858	0.0672	0.0662	0.0808	0.073	0.0693

## Sheet: MSort
	1st dimension window = ± 25 seconds (50 seconds wide); 2nd dimension window = ± 0.5 second (1 second wide)
1st Dimension	S/N	Pearson´s correlation	Overall alignment	System_1	System_2	System_3	System_1 vs System_2	System_1 vs System_3	System_2 vs System_3
	500	0.3	0.0221	0.0258	0.0177	0.0204	0.0232	0.0227	0.0204
		0.8	0.0224	0.0262	0.018	0.0207	0.0236	0.023	0.0207
		0.9	0.0225	0.0262	0.018	0.0207	0.0236	0.0231	0.0207
2nd Dimension	S/N	Pearson´s correlation	Overall alignment	System_1	System_2	System_3	System_1 vs System_2	System_1 vs System_3	System_2 vs System_3
	500	0.3	0.0703	0.0861	0.076	0.0578	0.0822	0.0687	0.0638
		0.8	0.0736	0.0865	0.0838	0.0577	0.0853	0.071	0.0663
		0.9	0.0797	0.0887	0.0891	0.0696	0.0881	0.0777	0.0755

## Sheet: PAM
Pearson´s correlation = 0.9
1st Dimension	S/N	w	Overall alignment	System_1	System_2	System_3	System_1 vs System_2	System_1 vs System_3	System_2 vs System_3
	500	0.1	0.0226	0.0265	0.018	0.0205	0.0238	0.0232	0.0205
		0.2	0.0226	0.0265	0.018	0.0205	0.0238	0.0232	0.0205
		0.3	0.0226	0.0265	0.018	0.0205	0.0238	0.0232	0.0205
		0.4	0.0226	0.0265	0.018	0.0205	0.0238	0.0232	0.0205
		0.5	0.0226	0.0265	0.018	0.0205	0.0238	0.0232	0.0205
		0.6	0.0226	0.0265	0.018	0.0205	0.0238	0.0232	0.0205
		0.7	0.0226	0.0265	0.018	0.0205	0.0238	0.0232	0.0205
		0.8	0.0226	0.0265	0.018	0.0205	0.0238	0.0232	0.0206
		0.9	0.0226	0.0265	0.018	0.0205	0.0238	0.0232	0.0206
2nd Dimension	S/N	w	Overall alignment	System_1	System_2	System_3	System_1 vs System_2	System_1 vs System_3	System_2 vs System_3
	500	0.1	0.0661	0.0807	0.0732	0.0556	0.0768	0.0649	0.0604
		0.2	0.0661	0.0807	0.0732	0.0556	0.0768	0.0649	0.0604
		0.3	0.0658	0.0807	0.0732	0.055	0.0768	0.0646	0.06
		0.4	0.0658	0.0806	0.0732	0.055	0.0767	0.0646	0.06
		0.5	0.0658	0.0806	0.0732	0.055	0.0767	0.0646	0.06
		0.6	0.0658	0.0806	0.0732	0.055	0.0767	0.0646	0.06
		0.7	0.0658	0.0819	0.0732	0.0553	0.0772	0.0646	0.0602
		0.8	0.0656	0.0816	0.0722	0.0559	0.0765	0.0646	0.0605
		0.9	0.0659	0.0817	0.0722	0.0565	0.0765	0.0648	0.061

## Sheet: RI
1st Dimension
S/N	Overall alignment	System_1	System_2	System_3	System_1 vs System_2	System_1 vs System_3	System_2 vs System_3
500	0.0010	0.0009	0.0010	0.0011	0.0010	0.0010	0.0011
2nd Dimension
S/N	Overall alignment	System_1	System_2	System_3	System_1 vs System_2	System_1 vs System_3	System_2 vs System_3
500	0.0746	0.0829	0.0686	0.0697	0.0799	0.0737	0.0727

## Sheet: TNTDA
Cosine correlation = 0.9, S/N = 500
1st Dimension	Distance	w	Overall alignment	System_1	System_2	System_3	System_1 vs System_2	System_1 vs System_3	System_2 vs System_3
	Ecludian	0.1	0.0217339	0.0254119	0.0168947	0.0191481	0.0227463	0.0224038	0.0194397
		0.2	0.021728	0.0254119	0.0169878	0.0191559	0.0227615	0.0223976	0.0194313
		0.3	0.021728	0.0254119	0.0169878	0.0191559	0.0227615	0.0223976	0.0194313
		0.4	0.021728	0.0254119	0.0169878	0.0191559	0.0227615	0.0223976	0.0194313
		0.5	0.0217471	0.0254119	0.0169878	0.0191559	0.0227615	0.0224161	0.0194482
		0.6	0.0217544	0.0254119	0.0169878	0.0191559	0.0227615	0.0224223	0.0194566
		0.7	0.0217625	0.0253919	0.0169878	0.0192179	0.0227387	0.0224325	0.0195032
		0.8	0.0218184	0.0253919	0.0172671	0.0192451	0.022759	0.0224623	0.0196132
		0.9	0.021872	0.0255415	0.017174	0.0192257	0.0228631	0.0225229	0.0196047
	Canberran	0.1	0.0219668	0.0254368	0.0168482	0.0197842	0.0227742	0.0226533	0.0199284
		0.2	0.0219668	0.0254368	0.0168482	0.0197842	0.0227742	0.0226533	0.0199284
		0.3	0.0219668	0.0254368	0.0168482	0.0197842	0.0227742	0.0226533	0.0199284
		0.4	0.0213098	0.024634	0.0170809	0.0197454	0.0222411	0.0219428	0.0195942
		0.5	0.0219529	0.0254368	0.0166155	0.0197997	0.0227463	0.0226676	0.0198798
		0.6	0.0220432	0.0254368	0.017174	0.0198424	0.0228022	0.0227077	0.0200596
		0.7	0.0220432	0.0254368	0.017174	0.0198424	0.0228022	0.0227077	0.0200596
		0.8	0.0220844	0.0255166	0.017174	0.0198656	0.0228783	0.0227446	0.020085
		0.9	0.0220726	0.0254568	0.0176394	0.019951	0.0228504	0.022757	0.0200913
2nd Dimension	Distance	w	Overall alignment	System_1	System_2	System_3	System_1 vs System_2	System_1 vs System_3	System_2 vs System_3
	Ecludian	0.1	0.0723086	0.084315	0.0702982	0.0653423	0.0805915	0.0710674	0.0691662
		0.2	0.0725059	0.0845649	0.0706314	0.0657241	0.0808323	0.0712732	0.0694388
		0.3	0.0725427	0.0845649	0.0706314	0.0659462	0.0808323	0.0713173	0.0695751
		0.4	0.0725453	0.0846184	0.0706314	0.0657171	0.0808732	0.0713191	0.0694426
		0.5	0.0722652	0.083726	0.0706314	0.0659115	0.080219	0.0710013	0.0695637
		0.6	0.0724914	0.0846006	0.0706314	0.0657588	0.0808732	0.0712475	0.0694501
		0.7	0.0724427	0.0848683	0.069965	0.0656824	0.0808914	0.0712971	0.0692343
		0.8	0.0718101	0.0839491	0.0691321	0.0651757	0.0797828	0.0708359	0.0685831
		0.9	0.0714025	0.0835832	0.0682992	0.0646482	0.0794285	0.0703803	0.0681629
	Canberran	0.1	0.0725716	0.0842882	0.0707146	0.0654673	0.0804098	0.0717013	0.0688444
		0.2	0.0725716	0.0842882	0.0707146	0.0654673	0.0804098	0.0717013	0.0688444
		0.3	0.0725045	0.0840026	0.0707146	0.0656547	0.0802326	0.0716094	0.0689693
		0.4	0.0714038	0.0820929	0.0720473	0.0617747	0.0789196	0.0703417	0.0666409
		0.5	0.0725124	0.0838956	0.0703815	0.0661197	0.0801145	0.0716351	0.0692305
		0.6	0.0723086	0.0837171	0.0690488	0.066092	0.0796829	0.0715543	0.0690185
		0.7	0.0721876	0.0836457	0.069382	0.0659462	0.0793603	0.0714147	0.0691321
		0.8	0.0721258	0.0832798	0.0701316	0.0660364	0.0794739	0.0711685	0.0692949
		0.9	0.0715182	0.0833958	0.0663835	0.0654117	0.0785789	0.0711482	0.0678714

## Sheet: Summary
Algorithm	1st Dimension K-S test value	2nd Dimension K-S test value	Parameters
Reference values (default)	0.0227	0.0904	-
BiPACE 2D	0.0224	0.0784	D1 = 100; D2 = 0.8
DISCO	0.0224	0.0725	Pearson´s correlation = 0.8
MSort	0.0224	0.0736	Pearson´s correlation = 0.8, window = ± 25 seconds; ± 0.5 second
PAM	0.0226	0.0656	w = 0.8
TNT-DA	0.0213	0.0714	w = 0.4; distance = Canberra
RI	0.001	0.0746
